# Supplementary material for: SpyShield: a Spyfall inspired defense mechanism against poisoning attacks in federated learning
Source: Sci Rep. 2025 Aug 26;15:31374. doi: 10.1038/s41598-025-16158-3 (PMC12381036; doi:10.1038/s41598-025-16158-3)
Supplement: Supplementary file 1 — Supplementary Information. [file 41598_2025_16158_MOESM1_ESM.zip]

Archive with 5 entries (4 files):
- Supplementary_Material/
- Supplementary_Material/Supplementary_Material.zip
- __MACOSX/Supplementary_Material/._Supplementary_Material.zip
- Supplementary_Material/Supplementary_Material.pdf
- __MACOSX/Supplementary_Material/._Supplementary_Material.pdf
